# Supplementary material for: Mitogenomic Characterization, Genetic Diversity, and Matrilineal Phylogenetic Insights of the Marbled Goby (Oxyeleotris marmorata) from Its Native Range in Indonesia
Source: Int J Mol Sci. 2025 Dec 22;27(1):140. doi: 10.3390/ijms27010140 (PMC12785931; doi:10.3390/ijms27010140)
Supplement: Supplementary file 1 [file ijms-27-00140-s001.zip]

Archive with 1 entries (1 files):
- ijms-4035871-supplementary.pdf
